# Supplementary material for: Neoadjuvant tislelizumab plus stereotactic body radiotherapy and adjuvant tislelizumab in early-stage resectable hepatocellular carcinoma: the Notable-HCC phase 1b trial
Source: Nat Commun. 2024 Apr 16;15:3260. doi: 10.1038/s41467-024-47420-3 (PMC11021407; doi:10.1038/s41467-024-47420-3)
Supplement: Supplementary file 6 — Source Data [file 41467_2024_47420_MOESM6_ESM.zip]

Archive with 3 entries (3 files):
- Source data_raw data.xlsx
- Source data_Representative MRICT images.pdf
- Source data_target delineations_plan evaluations.pdf
