# Supplementary material for: Neoadjuvant tislelizumab plus stereotactic body radiotherapy and adjuvant tislelizumab in early-stage resectable hepatocellular carcinoma: the Notable-HCC phase 1b trial
Source: Nat Commun. 2024 Apr 16;15:3260. doi: 10.1038/s41467-024-47420-3 (PMC11021407; doi:10.1038/s41467-024-47420-3)
Supplement: Supplementary file 6 — Source Data [file 41467_2024_47420_MOESM6_ESM.zip › Source data_raw data.xlsx]

## Sheet: figure 1
Patient	days between treatment start and surgery
1	50+3
2	50
3	50
4	50+6
5	50+20
6	50+3
7	50+6
8	50+21
9	50-1
10	50+1
11	50+3
12	50+6
13	50+1
14	50
15	50+10
16	50+1
17	50
18	50+5
19	50+13
20	50+1
													备注：前后分别为穿刺标本及手术标本比例

## Sheet: figure 2
Patient	RECIST v1.1			mRECIST			Pathological response
	baseline (mm)	after the neoadjuvant therapy (mm)	percentage of tumor response	baseline (mm)	after the neoadjuvant therapy (mm)	percentage of tumor response	residual tumor cells(%)
2−Segment II	15.86	12.44	-0.22	15.86	12.44	-0.22	0.95
2−Segment IV	20.48	0	-1	20.48	0	-1	0
3	23.59	15.35	-0.35	19.76	10.93	-0.45	0.7
4	73.65	39.25	-0.47	66.87	0	-1	0
5	50.89	44.57	-0.12	34.51	23.21	-0.33	0.95
6	45.66	40.31	-0.12	35.57	18.19	-0.49	0.5
7	39.63	37.01	-0.07	30.24	29.77	-0.02	0.9
8	25.96	18.18	-0.3	21.75	0	-1	0.1
9	38.12	23.81	-0.38	30.93	19.28	-0.38	0.8
10	52.99	39.37	-0.26	52.99	36.35	-0.31	0.4
11	22.57	16.24	-0.28	14.03	12.79	-0.09	0.02
12	26.09	21.94	-0.16	23.38	0	-1	0.2
13	16.47	11.46	-0.3	12.75	10.51	-0.18	0.3
14	29	27.88	-0.04	22.29	22.03	-0.01	0.8
15	26.09	23.57	-0.1	26.09	13.19	-0.49	0.8
16	21.52	21.51	0	21.52	21.51	0	0.8
17	28.67	17.58	-0.39	23.69	12.65	-0.47	0.3
18	37.05	23.02	-0.38	35.45	17.23	-0.51	0
19	40.28	36.06	-0.1	31.17	30.83	-0.01	0.6
20	38.75	38.61	0	38.38	29.01	-0.24	0.8

## Sheet: figure 3
								day of adjuvant PD-1（Cycle）
Patient	day of the 1st PD-1	day of the 1st fraction of SBRT	day of the 2nd fraction of SBRT	day of the 3rd fraction of SBRT	day of the 2nd PD-1	day of the radiolgraphic evaluation of tumor response	day of surgery	1	2	3	4	5	6	7	8	9	10	11	12	13	14	15	16	day of the diagnosis of recurrence	day of the treatment of recurrence	day of post-recurrent radiographic evaluation of tumor response
1	1	1	3	5	22	45	53(RFA)	88	110	137	×													318	339	414
2	1	1	3	5	22	44	50	90	113	137	198	×
3	2	1	3	5	22	44	50	118	140	161	195	216	238	258	286	307	328	349	371	399	420	441	469
4	1	1	4	6	30	53	56	85	109	146	172	202	229	257	284	309	334	355	376	397	425	446
5	1	1	3	10	23	63	70	111	142	179	227	262	289	324	366
6	3	1	3	5	25	49	53	81	103	136	×
7	1	1	4	6	22	47	56	84	118	153	179	211	243	270	300
8	1	1	3	5	22	47	71	×																157	170
9	1	1	3	7	21	45	49	71	95	120	149	179	207	242
10	1	1	3	5	22	43	51	80	101	122	143	164	185
11	1	1	3	5	22	45	53	93	114	142	170
12	1	1	3	6	×	50	56	×
13	1	1	3	6	21	43	51	84	105	126	147
14	1	1	3	5	22	44	50	88	110	131
15	1	1	3	5	22	46	60	109	131
16	1	1	3	5	23	46	51	81	103	123	142
17	1	1	3	5	22	44	50	77	99	120
18	1	1	3	5	22	44	55	107	135
19	1	1	3	5	22	43	63	107	128
20	1	1	3	5	22	44	51	98	127

## Sheet: figure 4
patient	stage	Activated B cell	Immature B cell	Memory B cell	Activated CD4 T cell	Activated CD8 T cell	Central memory CD4 T cell	Central memory CD8 T cell	Effector memeory CD4 T cell	Effector memeory CD8 T cell	Gamma delta T cell	Regulatory T cell	T follicular helper cell	Type 1 T helper cell	Type 17 T helper cell	Type 2 T helper cell	Activated dendritic cell	Immature dendritic cell	Plasmacytoid dendritic cell	CD56bright natural killer cell	CD56dim natural killer cell	Natural killer cell	Natural killer T cell	Neutrophil	Eosinophil	Macrophage	Mast cell	Monocyte
2	pre-treatment	0.537607	0.779395	0.858853	0.83883	0.892021	1.05313	0.891666	0.795992	0.879908	0.980534	0.888557	0.80164	0.83362	0.682154	0.861976	0.827893	1.0092	0.951913	0.885721	0.944191	0.92191	0.747072	0.6507	0.635741	0.777542	0.621816	1.08524
2	post-treatment	0.541661	0.714521	0.852136	0.84211	0.905088	1.06155	0.88663	0.725821	0.896781	0.979026	0.876711	0.802507	0.822049	0.657122	0.803775	0.87361	0.952193	0.908356	0.888688	0.963517	0.929025	0.717526	0.602105	0.575816	0.726664	0.679445	0.991513
3	pre-treatment	0.291886	0.394391	0.837757	0.30553	0.641099	0.897843	0.638633	0.307455	0.724741	0.855013	0.472195	0.611044	0.515533	0.589517	0.571285	0.397525	0.64112	0.837706	0.727533	1.02124	0.86049	0.489656	0.14852	0.311903	0.633838	0.223427	0.995469
3	post-treatment	0.682084	0.898672	0.87366	0.915171	0.956397	1.11576	0.905379	0.925704	0.945471	0.968461	0.959011	0.852502	0.897106	0.692641	0.870823	0.931322	1.04111	0.987726	0.88148	0.982635	1.01153	0.837106	0.646908	0.725689	0.778402	0.871947	0.988406
4	pre-treatment	0.521967	0.658087	0.822605	0.798031	0.84166	1.06972	0.816407	0.754951	0.824299	0.935885	0.692297	0.761962	0.785068	0.649876	0.769731	0.811305	0.895622	0.902592	0.88286	1.00738	0.909288	0.715981	0.482212	0.609722	0.678051	0.520542	0.942982
4	post-treatment	0.752117	1.00153	0.820422	0.936133	1.08037	1.14655	0.853402	0.915831	1.09032	0.985621	1.0012	0.917215	0.91056	0.627411	0.857317	0.898755	1.049	0.992732	0.898611	1.02215	1.00705	0.910526	0.514476	0.802066	0.892735	0.872811	0.960475
5	pre-treatment	0.542529	0.798005	0.865337	0.8415	0.867878	1.06	0.946957	0.840619	0.878416	0.988776	0.850979	0.792252	0.832264	0.678454	0.82366	0.823931	0.980111	0.944796	0.89294	0.981228	0.965185	0.7647	0.654131	0.61993	0.750426	0.652179	0.976487
5	post-treatment	0.400331	0.701562	0.841095	0.810435	0.87681	1.04262	0.945941	0.808241	0.870922	0.991301	0.810589	0.793337	0.83377	0.656205	0.8017	0.808843	0.936649	0.918787	0.881199	0.986755	0.957865	0.751203	0.541532	0.605677	0.705653	0.716358	1.00904
6	pre-treatment	0.723907	0.873035	0.80566	0.909341	0.94074	1.06784	0.897225	0.792092	0.900353	0.949646	0.833364	0.812294	0.840155	0.602159	0.880811	0.771584	0.982899	0.907291	0.885263	1.01076	0.945871	0.752304	0.430028	0.624455	0.646664	0.698758	1.00366
6	post-treatment	0.666749	0.941075	0.830633	0.990923	1.0178	1.12276	1.00605	0.826214	0.999432	1.03	0.971447	0.899694	0.912496	0.651548	0.914943	0.876603	1.03621	0.982526	0.916482	0.988572	0.985083	0.852153	0.528899	0.7093	0.80084	0.728242	1.03637
7	pre-treatment	0.61632	0.776841	0.778322	0.82252	0.880507	1.05032	0.904828	0.738735	0.842369	0.93234	0.763667	0.750874	0.796582	0.638238	0.792013	0.809065	0.953608	0.939359	0.87748	0.963005	0.924283	0.692291	0.544756	0.580232	0.676313	0.692132	0.960076
7	post-treatment	0.551887	0.809489	0.832367	0.914071	0.925139	1.07939	0.955825	0.793954	0.901758	0.969299	0.852021	0.795301	0.847059	0.614431	0.860594	0.86269	0.999317	1.00154	0.891667	0.946549	0.970128	0.761695	0.729488	0.652011	0.781969	0.784707	0.970686
8	pre-treatment	0.621575	0.81178	0.855677	0.907085	0.88951	1.0657	0.900325	0.751974	0.880525	0.977292	0.809619	0.808199	0.849985	0.620232	0.868319	0.782023	0.94666	0.955233	0.892703	0.945877	0.973395	0.771817	0.595736	0.593222	0.716906	0.770182	1.0219
8	post-treatment	0.791957	0.965077	0.861172	0.923098	0.999617	1.10791	0.981285	0.790995	0.987837	1.03865	0.930245	0.870886	0.912732	0.626064	0.892383	0.896585	1.03719	0.989173	0.910502	0.953933	1.04408	0.8536	0.558067	0.727575	0.847252	0.907124	1.0533
9	pre-treatment	0.766007	0.897001	0.850705	0.922324	0.93206	1.07386	0.957526	0.836579	0.922118	0.969684	0.907309	0.810008	0.867314	0.681422	0.869885	0.842622	0.989775	0.949358	0.869888	0.938591	0.985448	0.774043	0.579033	0.622171	0.743472	0.768455	0.965604
9	post-treatment	0.560582	0.861026	0.914776	0.971521	0.936375	1.10071	0.984835	0.844547	0.936839	1.00202	0.871335	0.826089	0.865549	0.69734	0.866722	0.894124	1.00539	0.966493	0.892053	1.00372	0.974413	0.799054	0.548616	0.644041	0.771769	0.782903	1.02575
10	pre-treatment	0.604867	0.815796	0.823155	0.829323	0.884913	1.07963	0.907505	0.82385	0.892189	0.98071	0.864397	0.799967	0.841726	0.644439	0.805901	0.87443	1.01738	0.976726	0.876546	0.94316	0.9316	0.766508	0.771485	0.585317	0.747112	0.717627	0.987371
10	post-treatment	0.657088	0.85967	0.823947	0.845529	0.940037	1.09422	0.905929	0.74787	0.919923	0.983703	0.881701	0.818881	0.868521	0.62687	0.834372	0.889084	1.01491	0.940936	0.895504	0.963373	0.953051	0.772325	0.614057	0.632614	0.781415	0.777016	1.042
11	pre-treatment	0.671881	0.865945	0.861841	0.86267	0.900087	1.11932	0.968404	0.83199	0.937431	0.995502	1.01529	0.847457	0.90454	0.631518	0.846147	0.923464	1.03972	0.970805	0.90772	0.994826	1.00734	0.81964	0.573321	0.645657	0.848836	0.872045	1.04528
11	post-treatment	0.45742	0.889832	0.82577	0.898196	0.907173	1.12124	1.03334	0.818631	0.992763	1.02422	1.09525	0.909354	0.879183	0.649148	0.799885	0.949058	1.03587	0.979833	0.910512	0.96412	0.973138	0.770668	0.676463	0.681516	0.883177	0.789868	1.00683
12	pre-treatment	0.922208	1.05457	0.921726	0.999341	1.01599	1.12767	1.0025	0.918708	1.01032	1.00329	0.984761	0.862006	0.908369	0.689787	0.89705	0.885102	1.01544	0.982101	0.891319	1.00105	1.00503	0.819208	0.66475	0.672253	0.840335	0.775246	1.06278
12	post-treatment	0.87339	0.994672	0.894347	0.946763	1.02618	1.11611	1.00369	0.950925	0.99835	0.998224	0.986755	0.865743	0.911989	0.657128	0.910972	0.897008	1.03172	0.988351	0.906395	0.93905	1.02512	0.837643	0.676312	0.751019	0.855519	0.960191	1.0426
13	pre-treatment	0.637839	0.829978	0.78963	0.788638	0.898476	1.05318	0.883543	0.662269	0.900229	0.950604	0.822526	0.800096	0.835006	0.664898	0.795849	0.789727	0.970737	0.931622	0.84637	0.943224	0.927096	0.714373	0.560965	0.650106	0.721475	0.604815	1.00479
13	post-treatment	0.785954	0.948833	0.848823	0.939852	1.00222	1.10076	1.00642	0.769999	0.993042	0.998604	0.911295	0.830613	0.903415	0.642969	0.898328	0.87987	1.01642	0.970691	0.871401	0.947036	1.00937	0.832279	0.67367	0.741533	0.797638	0.878963	1.03017
14	pre-treatment	0.42613	0.708957	0.826736	0.774916	0.818733	1.05091	0.887739	0.710125	0.808167	0.950356	0.781531	0.791254	0.821123	0.616183	0.802852	0.764139	0.879586	0.89186	0.867374	0.974424	0.887281	0.583008	0.375878	0.576854	0.677759	0.667152	0.969669
14	post-treatment	0.441021	0.719238	0.834341	0.761715	0.820451	1.05719	0.955396	0.658	0.796533	0.955145	0.757609	0.771481	0.828168	0.574115	0.809455	0.805404	0.916116	0.921434	0.878712	1.00436	0.879276	0.623554	0.361853	0.578662	0.64275	0.594063	0.957281
15	pre-treatment	0.712013	0.879735	0.878902	0.94565	0.911336	1.09585	0.954057	0.880677	0.907527	0.978896	0.871561	0.820758	0.864901	0.693992	0.884978	0.861752	1.00978	0.955395	0.908093	0.978134	0.986722	0.789881	0.522462	0.659953	0.761905	0.749222	1.05335
15	post-treatment	0.619951	0.855123	0.850843	0.956985	0.902445	1.09895	0.983692	0.900042	0.887076	0.984322	0.862221	0.830551	0.86412	0.688894	0.858536	0.900019	1.02095	0.988282	0.905042	1.00101	0.971475	0.779546	0.593078	0.657332	0.778335	0.765303	1.044
16	pre-treatment	0.555276	0.738169	0.801418	0.850169	0.896895	1.08261	0.960287	0.750444	0.907237	0.979723	0.852114	0.786255	0.854976	0.670695	0.82081	0.834889	0.987385	0.969241	0.860011	0.969737	0.976127	0.775101	0.601697	0.537676	0.729521	0.617977	0.967072
16	post-treatment	0.482985	0.739056	0.843585	0.888299	0.903036	1.09198	0.91807	0.814969	0.901478	0.999359	0.898979	0.818177	0.850119	0.66425	0.820459	0.793467	1.00054	0.978281	0.843699	0.982407	0.97333	0.76509	0.48605	0.581675	0.752859	0.688494	0.977443
17	pre-treatment	0.493062	0.74138	0.833204	0.809936	0.879713	1.0684	0.921628	0.745314	0.854512	0.964841	0.845287	0.761645	0.825215	0.620852	0.802743	0.823814	0.9944	0.959166	0.869738	0.968936	0.93406	0.724045	0.579457	0.580215	0.682387	0.605919	1.04037
17	post-treatment	0.61245	0.789781	0.830223	0.824524	0.938847	1.10172	0.984642	0.832611	0.909064	0.999983	0.922213	0.835342	0.853321	0.618873	0.829133	0.911037	1.03666	0.966852	0.898682	0.989656	0.98143	0.797051	0.553973	0.671651	0.817265	0.810531	1.05263
18	pre-treatment	0.536775	0.624493	0.804719	0.881502	0.739854	1.01211	0.918311	0.771805	0.749569	0.935891	0.706035	0.712869	0.765998	0.6592	0.780591	0.74579	0.938252	0.856344	0.859984	0.920893	0.898636	0.681781	0.423048	0.543774	0.608668	0.622231	1.016
18	post-treatment	0.687963	0.978146	0.81598	0.867691	0.970291	1.14852	0.88425	0.991204	1.03168	1.00406	0.975287	0.896197	0.861606	0.60741	0.817446	0.842	1.10302	0.998034	0.915779	1.00834	1.0025	0.837491	0.637479	0.668514	0.899458	0.806801	0.974877
19	pre-treatment	0.566321	0.791539	0.868894	0.892956	0.824828	1.01931	0.845039	0.752758	0.810684	0.941172	0.745142	0.77394	0.822507	0.592249	0.818851	0.804072	0.969852	0.904842	0.873409	0.960907	0.892572	0.697949	0.493815	0.53129	0.653628	0.675854	0.98226
19	post-treatment	0.617256	0.899773	0.859926	0.856286	0.925293	1.12405	0.982396	0.901573	1.03475	0.966208	0.945653	0.860801	0.894211	0.628682	0.813208	0.870181	1.04774	0.969856	0.872236	0.968649	1.05068	0.810254	0.56203	0.761719	0.827243	0.868661	0.965435
20	pre-treatment	0.646619	0.947739	0.865878	0.908392	0.987188	1.1297	1.01567	0.852191	1.00966	1.03793	1.03779	0.881481	0.912369	0.690163	0.842569	0.98124	1.03482	1.00116	0.899742	0.985764	1.0013	0.829233	0.756721	0.628666	0.879483	0.836257	1.06323
20	post-treatment	0.545743	0.798572	0.873074	0.896266	0.902736	1.08722	0.947171	0.817049	0.890859	0.979424	0.841301	0.807447	0.851614	0.683307	0.857974	0.892247	1.02163	0.98745	0.857627	0.936513	0.923359	0.76918	0.723532	0.608693	0.780161	0.670136	1.04188

## Sheet: figure 4 ssgsea statistics tabl
Celltype	Enrichment Score (mean ± sd)		p-value
	pre-treatment	post-treatment
Activated B cell	0.6 ± 0.135	0.617 ± 0.128	0.665
Immature B cell	0.789 ± 0.138	0.861 ± 0.098	0.085
Memory B cell	0.84 ± 0.035	0.849 ± 0.026	0.488
Activated CD4 T cell	0.836 ± 0.141	0.894 ± 0.06	0.065
Activated CD8 T cell	0.876 ± 0.083	0.944 ± 0.061	0.002
Central memory CD4 T cell	1.062 ± 0.051	1.101 ± 0.028	0.004
Central memory CD8 T cell	0.906 ± 0.082	0.954 ± 0.05	0.043
Effector memeory CD4 T cell	0.764 ± 0.127	0.833 ± 0.082	0.08
Effector memeory CD8 T cell	0.876 ± 0.074	0.947 ± 0.071	0.008
Gamma delta T cell	0.964 ± 0.038	0.993 ± 0.022	0.004
Regulatory T cell	0.829 ± 0.127	0.913 ± 0.077	0.014
T follicular helper cell	0.789 ± 0.058	0.842 ± 0.042	0.001
Type 1 T helper cell	0.825 ± 0.084	0.872 ± 0.03	0.009
Type 17 T helper cell	0.648 ± 0.034	0.645 ± 0.032	0.795
Type 2 T helper cell	0.818 ± 0.071	0.848 ± 0.038	0.163
Activated dendritic cell	0.808 ± 0.115	0.877 ± 0.041	0.002
Immature dendritic cell	0.961 ± 0.088	1.016 ± 0.043	0.003
Plasmacytoid dendritic cell	0.936 ± 0.043	0.97 ± 0.028	0.003
CD56bright natural killer cell	0.872 ± 0.039	0.89 ± 0.02	0.057
CD56dim natural killer cell	0.971 ± 0.028	0.976 ± 0.025	0.506
Natural killer cell	0.944 ± 0.044	0.98 ± 0.042	0.027
Natural killer T cell	0.732 ± 0.083	0.794 ± 0.062	0.007
Neutrophil	0.548 ± 0.142	0.591 ± 0.09	0.37
Eosinophil	0.59 ± 0.079	0.672 ± 0.067	0.002
Macrophage	0.725 ± 0.074	0.796 ± 0.065	0.002
Mast cell	0.668 ± 0.139	0.787 ± 0.093	0.002
Monocyte	1.008 ± 0.041	1.009 ± 0.034	0.931

## Sheet: figure 5
Patient	Stage	mRECIST	CLD	T cell activated genes																																					log2(Immune score)
				WAS	SH2D2A	PRDM1	CD209	RASAL3	CCL2	CD83	ITK	ZAP70	EGR1	SASH3	ANXA1	HAVCR2	IL6	IL10	VAV1	ITPKB	CD8A	LAPTM5	CTLA4	ZC3H12A	NFKBID	CCDC88B	GPR183	PTGER4	CEBPB	CLEC7A	EGR3	TIGIT	SEMA4A	HLA-DQA1	MAFB	HLA-DOA	AIF1	HLA-DPA1	HLA-DQA2	HLA-DMB
10	Post-treatment	PR	-0.31	13.7841	0.67569	7.43259	8.78397	3.3334	4.45955	6.84699	9.70741	4.66226	59.1003	1.77932	33.7169	4.48207	0.045046	0.540552	13.9417	4.41451	9.30199	39.7981	2.47753	9.7975	1.03606	3.46854	6.86951	2.13968	59.8211	4.59469	0.810828	1.62166	2.34239	220.951	4.95506	1.14867	14.3697	218.541	0.743259	26.6897	9.66032
10	Pre-treatment	PR	-0.31	11.4983	0.400052	7.96879	17.2539	3.41335	3.18106	3.92309	5.49104	2.56163	7.29773	2.10995	21.848	4.61351	0.0774295	0.600079	13.5631	4.54898	2.30998	35.1853	0.593626	5.62009	0.896892	3.70371	6.35567	1.49052	41.4054	8.04622	0.251646	0.135502	2.69068	164.086	2.73584	0.619436	11.8725	136.14	0.677508	20.222	9.11735
11	Post-treatment	SD	-0.09	62.6453	0.454125	37.0709	10.9229	9.77563	9.72783	90.4425	9.65613	2.31843	12.6916	10.3971	609.937	110.974	0.167309	5.23439	64.5335	26.1241	19.0971	1240.67	1.02776	4.03932	7.98304	23.017	46.9183	8.38936	86.0447	75.1457	0.382421	1.33847	29.4225	9.2259	25.1681	2.86816	39.0547	177.778	44.1218	49.9776	11.5337
11	Pre-treatment	SD	-0.09	21.9724	0.206714	14.628	14.4578	5.2408	9.10755	25.8635	11.5152	3.68436	11.5881	3.47765	259.28	32.9404	0.364789	1.54427	25.8149	10.7856	5.67854	298.738	1.02141	3.13718	3.11286	7.22281	12.2934	3.35605	33.8159	16.756	0.158075	0.510704	12.4271	2.44408	10.287	0.984929	15.0171	91.1485	15.1144	15.163	9.96702
12	Post-treatment	CR	-1	23.7447	0.709892	48.444	41.492	9.49787	34.1483	11.8723	51.357	11.9947	340.92	5.67914	316.93	10.0119	17.6249	5.94841	27.7592	10.7708	40.1701	61.1731	7.61298	5.43435	4.69998	10.2322	25.752	8.73902	45.5066	16.2051	9.32652	2.30103	15.0301	500.009	7.1234	5.1406	30.2071	316.906	32.7774	25.2379	11.0624
12	Pre-treatment	CR	-1	34.9492	1.47627	66.5607	9.06625	14.5541	9.13044	9.64392	42.7478	16.223	13.7679	7.10858	70.3317	14.1369	0.641859	1.18744	38.4473	10.366	48.8454	72.1609	4.3165	4.68557	2.98464	18.5016	11.7942	6.43463	17.0253	22.8341	0.417208	2.58348	21.3899	386.014	6.12975	3.67464	21.8713	176.399	26.0916	33.9704	10.2859
13	Post-treatment	SD	-0.18	20.2902	1.28984	52.4122	32.3949	10.1451	7.41659	7.31737	51.0976	6.84608	303.41	3.27421	90.7354	11.8566	0.37207	1.66191	20.1662	5.20898	49.3364	76.1503	2.30683	4.31601	1.31465	6.52362	27.3843	3.91913	18.4547	53.9005	1.38906	2.6789	14.1635	8.11112	6.00273	1.83554	30.5345	126.851	4.31601	28.7486	10.0956
13	Pre-treatment	SD	-0.18	8.75236	0.219724	5.85932	18.7498	4.68745	1.53807	2.38035	10.3637	5.49311	70.0188	1.86766	16.4061	3.186	0.0732415	0.109862	13.4398	3.44235	6.22552	11.0228	0.329587	2.05076	1.13524	4.61421	7.50725	1.53807	44.6773	7.39739	0.219724	0.659173	2.96628	3.07614	9.96084	0.402828	5.85932	50.1704	0	6.1889	8.3776
14	Post-treatment	SD	-0.01	3.03635	0.141696	4.0687	8.4208	0.708481	2.12544	9.858	1.21454	0.829935	16.7404	0.182181	18.3193	4.81767	0	0.121454	4.08895	2.59102	1.07284	10.8094	0	5.42494	0.546542	0.485815	6.25487	0.951389	32.8938	1.53842	0.242908	0.141696	0.566785	24.0681	3.98774	0.323877	3.03635	17.3679	0	3.25901	7.57166
14	Pre-treatment	SD	-0.01	4.75671	0.0677112	2.45453	10.7491	0.99874	0.914101	2.45453	0.914101	0.321628	1.81127	0.541689	13.7284	3.57176	0	0.084639	4.79056	2.23447	0.880245	8.97173	0.0338556	1.23573	0.15235	0.677112	1.92977	1.13416	20.3811	1.45579	0.0169278	0.186206	0.406267	18.8237	5.28147	0.186206	4.19809	11.8664	0.0677112	2.72537	7.03347
15	Post-treatment	PR	-0.49	12.738	0.272634	13.1167	16.4792	2.8778	5.48297	7.25508	6.61894	1.10568	19.6296	2.42341	77.8369	10.0723	0.136317	1.06024	14.283	2.8778	6.24028	65.5381	2.57487	7.17935	2.01446	3.04441	14.5556	1.84785	56.7229	12.9501	0.272634	1.25714	5.02858	146.48	4.64992	0.954218	16.0702	85.6373	12.2988	22.4771	9.37082
15	Pre-treatment	PR	-0.49	11.5288	0.474716	10.5116	11.088	5.15406	4.45894	4.89974	15.7504	4.52675	6.90033	2.01754	59.4412	9.76558	0	0.745982	12.6308	3.81468	6.42562	48.3023	3.05174	4.39112	1.27156	4.35721	7.03596	1.59369	32.0433	11.3084	0.271266	0.966385	4.74716	88.2632	5.7305	0.525578	10.4098	68.1556	13.0716	13.8854	8.93521
16	Post-treatment	SD	0	11.2746	0.714817	13.8415	15.4336	5.65356	7.63555	8.70778	13.3541	7.89548	19.1376	2.66432	64.9184	7.96047	0.3899	0.357409	11.827	7.47309	4.09395	33.8888	1.20219	8.77276	2.59934	5.62106	12.6068	1.5596	49.7448	12.0219	0.292425	0.324917	2.56684	2.63183	11.3396	1.03973	4.84126	72.0341	0.487375	8.70778	8.76691
16	Pre-treatment	SD	0	5.14744	0.17998	7.14522	16.1622	3.18565	8.09912	5.74137	10.6188	2.53772	3.27564	1.42185	55.8839	6.15533	0.107988	0.629931	6.74926	4.69749	3.94157	38.8038	0.431953	2.7357	0.863906	1.09788	7.00124	2.33974	16.1082	6.58728	0.017998	0.359961	2.7177	3.88758	3.83358	1.22387	7.99113	79.0294	1.78181	11.0688	8.36441
17	Post-treatment	PR	-0.47	11.5941	0.363072	10.3839	22.6315	3.67913	5.42188	11.6667	8.5443	3.07401	28.1986	2.46889	90.0177	13.7241	0.266253	1.5007	18.6135	4.11482	5.34926	85.5156	1.98479	4.67153	1.69434	2.80776	9.5609	3.31606	28.247	12.2476	0.895578	1.11342	5.08301	7.23724	6.36586	2.85617	19.1944	102.725	36.5977	35.6295	9.25114
17	Pre-treatment	PR	-0.47	3.49165	0.20034	3.89233	12.3639	2.20375	2.26099	3.09097	3.57751	2.91925	8.01362	0.629641	28.5628	2.94787	0.0286201	0.1431	5.32333	3.72061	2.26099	11.2191	0.228961	5.06575	0.829982	1.8603	4.49335	0.772742	27.1891	2.26099	0.0858602	0.20034	2.57581	1.65996	2.11788	0.887222	3.57751	27.2463	6.06745	5.00851	7.56208
18	Post-treatment	PR	-0.51	94.0913	5.33517	64.0809	52.8614	34.0706	36.9147	28.6177	39.3077	43.9759	39.7	18.5554	289.727	47.8989	6.19821	20.3207	93.5813	33.7175	11.6118	182.73	15.1425	8.82657	7.39471	46.0747	20.458	5.68823	72.319	28.4412	6.82588	1.62801	31.6384	80.5964	27.9116	3.31487	159.074	220.841	99.9168	42.9952	10.9818
18	Pre-treatment	PR	-0.51	5.12588	0	1.55069	10.3953	0.717911	3.08702	1.42146	1.10558	1.03379	15.4494	0.416388	11.903	1.924	0.0574328	0.15794	2.38346	1.73734	0.40203	4.04902	0.172299	4.07773	2.06758	0.746627	3.10137	0.502537	14.7315	0.976358	0.0861493	0.143582	1.09122	0.832776	3.6757	0.0287164	1.32096	5.85815	3.93415	1.20609	6.74781
19	Post-treatment	SD	-0.01	62.757	3.94974	38.0136	38.9123	16.5095	95.2744	33.7504	60.0402	33.3952	480.594	8.92349	245.114	17.9097	8.98618	15.7572	34.6072	28.9439	5.24542	70.7401	3.2392	18.7456	30.4903	29.3409	20.7727	10.6371	93.6026	22.0475	21.3997	0.835924	140.164	219.054	8.44283	4.03333	31.6815	124.845	20.9399	21.7549	11.0508
19	Pre-treatment	SD	-0.01	4.36431	1.05662	2.57265	2.82532	1.65384	0.551281	2.43483	5.74251	4.7548	7.9017	0.826922	9.46366	1.35523	0.02297	0.344551	3.10096	1.81463	1.6079	4.86965	0.620191	0.643161	1.07959	2.66453	2.61859	1.12553	25.1292	1.92948	0.02297	0.367521	2.52671	23.1079	5.09935	0.298611	1.67681	18.6057	2.52671	1.97542	7.2219
2	Post-treatment	PR	-0.66	9.08285	0.479447	7.05852	9.61557	2.66359	0.878986	5.85991	7.93751	3.48931	56.5215	1.19862	16.1946	4.15521	0.0532719	1.27852	10.3347	3.22295	7.67115	22.8004	0.825714	3.27622	1.97106	2.15751	9.98848	1.83788	90.2159	7.11179	0.319631	0.905622	4.47484	0.292995	5.70009	0.772442	6.31272	40.3534	13.8773	8.41696	8.52868
2	Pre-treatment	PR	-0.66	6.85562	0.350572	2.41505	9.62124	2.41505	1.71391	1.67495	4.0121	3.81733	3.89524	0.97381	13.3607	3.31095	0	0.350572	9.30962	3.77838	4.40162	19.7489	0	2.25924	1.16857	2.68772	5.53124	1.16857	30.1492	4.20686	0	0.389524	1.5581	0.116857	7.24514	0.740095	7.20619	34.0444	6.23238	7.47886	7.67376
20	Post-treatment	SD	-0.24	7.22978	0.128123	11.5677	7.99852	1.6656	0.933465	4.06332	12.3913	2.50754	90.6743	1.48256	50.5353	4.44769	0.164729	0.475884	6.36953	3.33119	1.73881	25.7893	2.28791	5.52758	0.420975	1.99505	6.88202	2.233	69.8818	5.69231	0.384368	1.17141	3.71556	5.91195	5.98516	0.475884	7.61415	43.9827	1.29953	8.96859	8.67216
20	Pre-treatment	SD	-0.24	24.0645	1.24671	16.4682	17.2945	11.8148	19.4545	16.2218	28.8339	10.9595	15.7144	5.88565	161.13	22.7598	1.82658	3.60967	42.5622	8.45156	5.34927	142.067	2.5949	4.04457	1.50765	9.94471	10.1332	5.79867	28.9788	29.2833	0.202953	1.56564	28.4425	41.8084	8.61102	4.26202	38.5466	135.761	16.0043	58.5955	9.93929
3	Post-treatment	PR	-0.45	29.046	1.57431	35.8943	22.1453	10.5479	35.2645	27.9702	34.11	9.60329	448.075	2.33523	111.855	15.848	0.86587	2.49266	24.1132	9.52457	13.1455	52.6344	7.34678	21.5418	6.06109	8.9998	37.1012	6.90072	95.718	18.0258	3.04366	1.7055	13.9589	279.86	12.0959	1.78422	12.5945	120.33	26.842	25.6612	10.6317
3	Pre-treatment	PR	-0.45	1.9668	0	0	0	4.66106	25.5415	0	0	0	0.134713	0	0	0	0	0	10.1843	0	7.13977	16.6505	0	5.14602	0	2.61342	0	0	3.26004	0	0	0	5.49627	49.3856	6.4662	0.53885	1.83209	50.8405	0	1.4549	7.59479
4	Post-treatment	CR	-1	101.559	12.0017	104.171	51.3876	100.529	20.3664	60.3084	279.251	109.7	173.34	22.4057	146.027	43.5518	0.779756	6.54886	99.6725	41.7851	193.636	168.907	25.7538	8.97537	14.4009	62.1951	38.906	22.3839	52.7071	44.0862	4.8094	23.4036	53.7541	91.7549	31.4138	7.69941	20.1101	217.601	334.957	84.5354	11.4895
4	Pre-treatment	CR	-1	5.89892	0.0830834	6.17587	2.13247	4.95731	0.636973	0.553889	2.13247	2.0217	13.2657	0.553889	14.5396	1.68936	0	0.0276945	3.4895	4.18186	3.24025	7.0344	0.0276945	4.04339	0.276945	1.16317	4.18186	0.720056	42.5387	1.4955	0.110778	0.138472	0.581584	3.4895	2.991	0.138472	2.71406	15.1766	9.36073	2.29864	7.3581
5	Post-treatment	PR	-0.27	4.74971	0.0833283	4.62472	13.4367	1.37492	2.93732	3.62478	2.41652	0.895779	7.7287	0.770786	38.8935	3.56228	0.0416641	0.208321	5.10386	4.45806	1.79156	18.8739	0.0624962	2.37486	0.437473	0.770786	3.8331	0.874947	98.3065	3.43729	0.229153	0.229153	0.833283	42.9349	8.35366	0.624962	8.74947	34.7479	0	5.95797	8.35902
5	Pre-treatment	PR	-0.27	6.75772	0.113337	4.02347	10.3987	2.26674	2.42258	1.72839	3.89596	2.35174	30.4593	0.991699	29.3968	2.84759	0	0.19834	7.43775	5.24184	2.91843	18.5589	0.0708357	2.56425	1.28921	2.29508	3.64095	1.40255	76.8425	4.10847	0	0.226674	1.38838	36.9762	6.17687	0.665855	8.04693	36.5229	0	5.9502	8.32273
6	Post-treatment	PR	-0.49	34.5479	2.55361	35.6517	81.6332	12.9658	8.45163	11.6313	42.9007	13.3447	39.1279	6.11219	93.7752	24.6959	0.197699	0.889645	48.2385	9.14358	61.9621	118.982	10.3627	2.83369	1.87814	12.8999	10.8405	8.69875	33.9877	34.9762	0.757846	7.11716	11.829	1450.2	13.1799	9.1271	42.7194	379.368	1.44979	70.9245	11.4252
6	Pre-treatment	PR	-0.49	16.3828	1.20924	8.94508	3.99216	5.54926	1.42459	7.05668	16.4821	6.26156	65.0009	2.30253	26.8518	3.37925	0.0331299	0.23191	9.4586	5.25109	16.068	15.8858	3.36269	2.66696	0.828248	4.9198	3.49521	1.90497	30.9931	5.5327	0.331299	2.56757	4.04185	227.404	5.18483	1.30863	5.78117	63.858	0.215345	12.7716	9.20196
7	Post-treatment	SD	-0.02	9.88753	0.443671	12.6763	51.1067	2.57752	7.24663	2.42963	12.0214	2.1761	26.2611	1.69018	39.191	4.75362	0.295781	0.929597	10.1411	2.55639	6.97198	38.6416	1.77468	12.2115	0.549307	2.11272	9.19033	2.51414	41.6628	5.17616	0.0845088	0.760579	3.78177	77.8749	2.32399	0.570434	11.134	92.7484	5.17616	26.8315	9.04569
7	Pre-treatment	SD	-0.02	8.50085	0.428214	5.80469	18.3181	5.26545	2.28381	1.87146	9.67448	5.13857	71.9559	1.41152	16.97	6.4708	0.0634392	0.142738	5.995	3.56845	5.37647	8.16779	0.74541	5.96328	1.04675	3.94909	6.50252	1.66528	21.0618	2.85476	0.0951588	1.14191	1.66528	27.0092	3.17196	0.76127	2.66445	45.4859	2.87062	9.29384	8.30084
8	Post-treatment	CR	-1	25.9772	1.04606	23.885	30.9697	11.2848	21.999	21.4759	33.1252	9.41454	127.746	7.32242	215.726	16.5151	0.380385	2.13967	33.5373	11.2531	15.7384	95.8254	3.32837	5.89597	2.71025	7.36997	16.5309	6.75184	29.7652	13.7097	1.2204	2.39326	10.0802	608.173	14.2803	6.00692	31.1916	277.856	37.1193	59.99	10.8453
8	Pre-treatment	CR	-1	5.09581	0.218839	5.67417	20.3989	2.53228	4.70503	4.59561	7.19041	2.40723	62.3221	1.12546	34.8266	2.54791	0.312627	0.171945	7.95635	4.51746	2.92306	20.7897	0.781567	4.42367	1.17235	1.31303	9.53511	1.62566	12.6457	1.28177	0.390783	0.359521	1.25051	82.596	3.56394	0.719041	5.78359	57.7578	7.11226	10.3323	8.61822
9	Post-treatment	PR	-0.38	13.8915	0.660484	15.809	29.8922	3.2172	6.20003	11.4413	13.998	3.45156	38.4359	2.08798	58.4209	11.3561	0.170448	0.68179	11.697	6.92443	7.20141	37.0723	2.49279	7.05227	2.55671	3.6007	15.5107	1.40619	84.2863	14.3602	0.617872	1.10791	7.07357	190.816	7.49969	1.10791	7.94711	127.857	79.7907	23.1382	9.73273
9	Pre-treatment	PR	-0.38	10.3358	0.237908	7.37515	7.53376	4.9432	7.78488	4.26913	13.9176	4.28235	18.9534	2.06187	46.6961	5.30007	0.0528685	0.18504	11.3667	4.04444	10.7323	27.0158	0.105737	2.10152	1.03094	4.44095	8.32679	1.55962	11.446	11.261	0.211474	0.158605	3.9387	84.2063	4.12374	0.462599	10.6398	68.4911	25.0597	13.1246	8.77405

## Sheet: figure 6
genename	P2_pre-treatment	P3_pre-treatment	P4_pre-treatment	P5_pre-treatment	P6_pre-treatment	P7_pre-treatment	P8_pre-treatment	P9_pre-treatment	P10_pre-treatment	P11_pre-treatment	P12_pre-treatment	P13_pre-treatment	P14_pre-treatment	P15_pre-treatment	P16_pre-treatment	P17_pre-treatment	P18_pre-treatment	P19_pre-treatment	P20_pre-treatment	P2_post-treatment	P3_post-treatment	P4_post-treatment	P5_post-treatment	P6_post-treatment	P7_post-treatment	P8_post-treatment	P9_post-treatment	P10_post-treatment	P11_post-treatment	P12_post-treatment	P13_post-treatment	P14_post-treatment	P15_post-treatment	P16_post-treatment	P17_post-treatment	P18_post-treatment	P19_post-treatment	P20_post-treatment
CD4	24.8127	7.54391	4.54189	15.3713	12.8875	8.43741	11.9111	13.2039	13.3889	39.7133	29.4132	29.9924	6.5172	20.3619	14.4164	10.3318	4.10645	5.05341	59.8132	16.168	27.0519	82.7359	8.7703	62.7035	12.0425	47.4531	20.7094	19.4148	103.756	36.3269	27.0867	4.33185	16.5549	15.4336	22.0748	57	39.1212	10.4328
CD22	0.311619	0	0.138472	0.637521	1.35833	0.76127	0.296995	4.77138	1.03885	3.25878	14.7146	1.28173	0.169278	1.55978	0.107988	1.0017	0.531254	1.65384	3.50819	0.213087	1.7055	14.0847	0.395809	2.35591	1.66905	7.33827	2.45018	2.20725	6.33385	3.81873	2.6541	0.0607269	2.60517	1.68957	2.95299	21.1642	2.75855	2.06827
TNFRSF1B	5.92076	0	17.6968	17.9073	10.8169	6.26462	8.6285	5.77588	10.7369	10.5059	14.2011	7.10442	5.41689	7.95149	6.11933	7.32674	11.2425	3.46848	30.8054	9.72212	17.5798	53.6069	12.1659	26.5576	9.52837	14.835	10.0138	10.5633	18.6191	11.1869	9.77303	6.57875	11.1325	5.97847	11.2552	18.477	35.485	5.32624
TNFRSF9	0	0	0.415417	0.170006	2.35223	0.570953	0.343889	0.264342	0.483934	4.13427	3.08092	0.219724	0.0338556	0.915523	0.431953	0.11448	0.287164	0.344551	2.92833	0.13318	0.603485	4.2314	0.124992	4.29995	0.52818	0.649825	0.767014	1.01353	12.0941	2.17864	1.36426	0.0404846	0.939071	0.714817	0.65353	0	0.229879	0.750433
TCF7	3.81733	0	4.40342	4.1793	11.231	4.6945	2.03207	4.16339	5.00711	1.8969	7.46161	3.25925	16.0306	3.15347	1.38585	2.37547	2.87164	2.84829	5.43625	2.61032	2.88623	6.45616	1.33325	10.8734	1.81694	2.631	2.5141	5.85598	1.57749	2.22759	4.53925	9.45316	1.39346	2.24193	1.98479	1.78493	3.74076	2.74549
ITGAE	1.75286	0	1.08008	1.70006	1.9381	1.76044	1.5944	1.53319	2.68422	17.9233	16.8167	1.35497	0.778678	3.27215	1.94379	2.03202	3.00087	7.64903	24.8328	2.02433	4.30311	17.6727	1.99988	10.5769	1.75356	6.98958	1.49142	2.34239	27.4865	5.58122	6.89569	1.45745	2.49914	2.98924	5.44608	15.2602	6.70829	34.1356
LAG3	2.84352	0	1.05239	2.28091	3.18047	3.93323	0.844092	1.91648	0.309718	1.25244	4.78185	6.1889	1.76049	2.27185	0.539941	1.2879	1.23481	2.20512	2.91383	2.58369	3.67339	21.6805	1.47908	17.5623	0.591562	1.2204	1.40619	1.48652	1.55358	3.1578	3.64628	0.829935	1.52978	1.29967	0.919783	9.51308	1.63005	0.512491
GZMH	1.44124	0	0.692362	0.637521	1.29207	1.2212	0.375152	1.0045	0.412957	0.705258	2.63162	1.2451	0.169278	0.745982	0.791914	0.429301	0.114866	0.666131	1.27571	0.85235	1.75798	17.6945	0.749954	2.61951	0.654943	2.04457	0.703096	1.05858	0.215112	5.28747	3.47265	0.141696	0.530121	1.36465	1.59752	1.03957	1.29568	0.567401
GZMB	0.584286	0	0.858529	0.29751	1.35833	0.111019	0.359521	0.726942	0.574269	0.474225	4.79789	0.439449	0.084639	0.457762	0.431953	0.11448	0.0430746	0.344551	0.8698	0.692534	0.367339	2.37744	0.666626	3.21261	0.253526	0.713223	0.319589	0.810828	0.262914	0.440623	1.88515	0.101212	0.257487	0.0324917	0.532506	16.3586	1.58826	0.219639
CD79A	0.428476	0	0.193861	0.240841	1.47428	0.206177	0.281364	0.832679	0.232289	0.839014	21.1492	0.622552	0.0507834	1.23765	0.287969	0.17172	0.201015	0.11485	0.318927	0.13318	0.629724	0.894266	0	0.527197	0.0845088	6.83109	0.404813	0.292799	0.19121	14.7119	5.38261	0	0.212048	0.0974751	0.0484096	6.59051	0.397064	0.201336
NKG7	0.350572	0.0269425	0.221556	0.269176	0.480384	0.111019	0.093788	0.198257	0.174216	0.0607981	0.49744	0.109862	0.0338556	0.0678165	0.017998	0.0858602	0	0.0689101	0.21745	0.106544	0.209908	2.52466	0.0624962	0.87317	0.14789	0.348687	0.10653	0.157661	0.0717039	0.78333	0.744139	0.0202423	0.151463	0.162458	0.145229	0.647282	0.0417962	0.109819
TFEC	3.46676	0	1.68936	3.48512	9.04447	3.33056	4.48619	9.62206	7.13642	41.3427	40.1162	5.63959	2.11597	18.7852	11.5007	4.23577	1.09122	2.09027	51.3762	4.79447	21.2794	31.741	4.06225	41.072	6.59169	22.4586	16.0434	10.6534	91.8527	22.7166	22.3986	1.59914	16.0551	22.5492	17.4517	90.9921	19.2054	7.59585
IFNG	0.350572	0	0.138472	0.141671	0.513514	0.142738	0.0625253	0.198257	0.0516197	0.0486385	1.15535	0.109862	0.0169278	0.135633	0.0719922	0.0286201	0	0.0918802	0.188457	0.0532719	0.419816	0.976058	0	1.63102	0.169018	0.237741	0.0426119	0.112615	0	0.905725	0.396874	0	0.196902	0.259934	0	0	0	0
GZMK	2.454	0	0.80314	1.64339	3.23017	3.75877	1.20361	5.59084	1.38083	4.62066	10.8795	2.41697	0.45705	2.8822	4.42752	1.08756	0.258448	2.18215	12.7136	2.42387	10.9677	44.3861	0.916611	8.08918	4.33108	10.1753	3.77115	4.23432	0.310717	18.9468	18.8515	0.506058	1.52978	1.52711	3.0256	0.843428	5.60069	1.84863
GNLY	0.584286	2.50565	0.692362	0.49585	2.00436	0.634392	0.515834	0.726942	0.258098	0.984929	3.54627	1.31835	0.084639	1.13593	0.485947	1.03032	0.201015	0.780982	1.7396	0.452811	0.629724	7.43222	0.854115	2.04289	0.232399	0.824169	0.426119	0.360368	0.19121	0.78333	1.71152	0.101212	0.272634	0.454884	1.18604	4.80558	8.7981	1.09819
CSF3R	8.25791	17.6473	1.05239	5.11434	2.30253	8.97664	2.14149	10.2565	19.3058	16.8532	22.1281	9.99746	1.98055	8.29057	3.81558	4.29301	1.04815	31.9284	56.0586	8.97631	16.9763	63.4656	1.5624	20.8902	5.53533	17.466	10.0564	6.44157	37.9792	12.9494	12.0303	1.31575	13.147	12.3468	11.3036	67.3565	32.1622	26.741
CCR7	0.856953	0	1.0247	0.269176	1.20924	1.44324	1.65692	1.33493	0.606531	1.10653	4.66952	1.062	0.0169278	1.28851	1.13388	1.65996	2.21116	0.597221	1.88457	1.89115	2.25651	3.71338	0.0624962	1.68044	0.992978	2.39326	0.916155	1.23876	0.382421	2.1052	3.175	0	0.620999	1.68957	0.290458	5.64901	2.42418	0.805343
CD68	49.5474	0.808276	20.0508	51.37	60.2137	30.6253	66.7458	89.5592	99.4001	367.075	186.203	27.7219	48.769	72.3772	68.6445	25.7008	15.9376	46.1239	571.343	86.9397	115.659	256.436	74.4121	310.684	122.01	213.396	197.421	152.706	848.52	90.0829	160.759	44.7355	113.628	139.097	214.237	351.376	99.266	105.555
KLRD1	3.42781	0	0.830834	1.13337	1.72276	0.951588	0.609622	2.03544	0.993679	1.27676	5.02254	2.41697	0.101567	2.71266	0.467949	0.457921	0.301522	0.18376	0.971276	1.94442	1.39064	3.82244	1.43741	2.94901	1.18312	2.25061	0.617872	0.698213	0.884348	3.05988	5.40741	0.465573	0.969364	0.844784	0.847168	3.37371	2.92573	1.18971
ENTPD1	7.2841	6.08901	14.5396	17.7231	14.7097	13.3857	25.7604	26.5928	28.5973	57.6852	43.4378	19.0062	11.02	47.2342	49.3866	20.5206	6.69093	9.34881	74.6868	8.65668	48.2788	115.071	17.2489	66.0479	24.5709	57.1529	27.442	21.577	50.5035	53.2909	61.1931	7.73256	34.0792	35.3185	43.1814	102.957	73.7076	26.2285
LEF1	0.934857	0	0.193861	0.821694	7.88492	8.12022	4.62687	3.44967	4.29088	4.9976	10.7672	0.659173	5.02755	7.52763	6.58728	1.34514	0.287164	5.71954	6.30605	0.239723	5.35265	3.37531	0.229153	19.358	13.7961	12.9965	1.96015	2.61267	1.24287	5.263	5.43222	4.19016	2.19622	3.44412	3.07401	1.86339	10.6162	8.10834
KLRG1	2.22029	0	0.553889	0.991699	0.927638	0.999167	0.922249	2.57734	0.729128	2.96695	4.05976	2.05076	0.389339	1.06811	1.43984	0.915842	0.358955	1.10256	3.42121	1.43834	1.20697	6.89239	0.270817	0.93907	0.887342	2.90044	1.00138	1.48652	0.788743	5.33643	2.75332	0.101212	0.530121	0.617342	1.21024	0.196146	3.97064	0.750433
LYAR	5.53124	0	9.85923	7.87693	16.7803	7.96162	5.75233	7.78488	31.9268	6.97962	8.74532	6.70159	16.3861	14.6314	5.99335	7.29812	3.74749	17.5491	7.19035	5.19401	9.07852	4.56403	9.45776	13.2953	7.2255	5.89597	7.09488	22.2978	6.78797	8.32288	11.4349	12.5907	12.9501	5.97847	5.37347	13.1614	9.40414	11.2016
GZMA	2.64876	0	1.13547	1.24671	3.77681	3.72705	3.17316	6.42352	2.62615	4.59634	21.1492	1.9409	0.423195	3.15347	5.05745	1.17342	0.545612	1.33226	23.905	1.97106	9.55081	63.7437	2.60401	12.9658	7.37339	18.9083	4.45294	5.2929	5.80802	25.8744	29.8152	0.809692	3.75629	4.84126	4.5505	8.53235	2.44508	2.94682
CD8A	4.40162	7.13977	3.24025	2.91843	16.068	5.37647	2.92306	10.7323	2.30998	5.67854	48.8454	6.22552	0.880245	6.42562	3.94157	2.26099	0.40203	1.6079	5.34927	7.67115	13.1455	193.636	1.79156	61.9621	6.97198	15.7384	7.20141	9.30199	19.0971	40.1701	49.3364	1.07284	6.24028	4.09395	5.34926	11.6118	5.24542	1.73881
CXCL13	0	0	0.0553889	0.0283343	1.06016	0.0475794	0.0625253	0.0528685	0	0.0121596	8.29602	0.0732415	0	0.966385	0.467949	0	0.0287164	0.2297	0.0724833	0.0799078	1.20697	6.94146	2.89566	12.5539	0.0633816	0.285289	0.0213059	0.698213	0	3.13332	8.33436	0	0.469536	2.24193	0.193638	2.84412	0.0417962	0.494188
MS4A1	0.895905	0	0.0830834	1.58672	3.84307	2.34725	1.0473	20.5394	1.0453	3.38037	59.0349	2.96628	0.0677112	5.51009	1.20587	1.25928	1.06251	2.25106	3.29074	0.559355	0.918347	4.10599	0	1.41684	0.67607	3.80385	2.70585	2.29734	0	18.4327	14.1635	0.0202423	0.257487	0.552359	0.484096	0	1.25389	0.805343
IL23R	0.116857	0	0	0.410847	0.0496949	1.6177	0.625253	0.845896	1.30985	0.997089	0.834416	0.878898	0.0507834	0.423853	0.233974	0.543781	0.0574328	1.21741	2.30497	0.0532719	0.446054	0.512567	0.124992	0.527197	1.45778	1.3472	0.276977	0.270276	0.860447	0.685413	1.24023	0.0404846	0.393804	0.129967	0.290458	0	0.710535	0.420975
CTLA4	0	0	0.0276945	0.0708357	3.36269	0.74541	0.781567	0.105737	0.593626	1.02141	4.3165	0.329587	0.0338556	3.05174	0.431953	0.228961	0.172299	0.620191	2.5949	0.825714	7.34678	25.7538	0.0624962	10.3627	1.77468	3.32837	2.49279	2.47753	1.02776	7.61298	2.30683	0	2.57487	1.20219	1.98479	15.1425	3.2392	2.28791
IL7R	4.75219	0	0.581584	3.83929	18.1386	10.5626	10.0822	35.2236	16.3828	26.8241	59.7249	14.1722	1.25266	30.9074	14.7224	4.75093	1.04815	11.0716	124.091	11.2936	79.3714	85.4024	1.5624	39.7375	27.0639	53.0796	30.6379	17.9508	29.5659	64.3799	123.403	0.647754	12.8744	12.2169	12.9738	20.2815	63.8019	32.9824
CD8B	0.623238	0	0.221556	0.283343	1.42459	0.222037	0.125051	0.370079	0.180669	0.364789	2.55139	0.695794	0.0677112	0.695119	0.233974	0.17172	0	0	0.0724833	0.532719	1.41688	9.24256	0.145824	4.3329	0.274654	1.23625	0.383507	0.518029	1.36237	4.33279	1.24023	0	0.348365	0.0974751	0.169434	1.0788	0.0626943	0.0366065
CXCR6	1.83076	0	1.994	2.33758	3.5946	4.82138	2.20402	3.46289	3.32947	2.6508	6.00138	2.74656	0.914101	3.78077	3.50962	2.34685	1.83785	2.54968	6.90041	2.7435	7.03192	58.678	1.5624	9.88495	4.54235	8.17829	4.79384	4.84244	5.18658	9.49787	12.0303	1.11333	2.83236	2.76179	4.84096	0.961116	2.86304	2.78209
C1QA	60.9215	44.4552	28.1653	82.9486	68.9765	27.1837	47.3317	45.3744	99.4001	82.1504	158.828	48.9619	54.8799	70.1053	66.3948	25.6436	11.8168	12.3579	603.612	84.0364	125.446	537.944	43.5807	584.151	120.531	260.485	118.866	131.579	188.868	146.507	164.083	34.3917	120.55	55.1384	131.505	290.492	129.861	60.9681
ZNF683	0.0389524	0	0	0.0425014	0.397559	0.111019	0.250101	0.0396514	0.0129049	0.109437	3.03278	0.366207	0.0677112	0.372991	0.503945	0.11448	0	0	0.26094	0.0532719	0.682201	2.44832	0	0.87317	0.126763	0.665675	0.255671	0.135138	2.50964	0.587497	0.446484	0.0404846	0.0302926	0.3899	0.0242048	2.53028	0.689637	0.109819
CD19	0.0389524	0	0.0553889	0.39668	0.761989	0.364775	0.0312627	1.51997	0.219384	0.474225	11.2325	0.805656	0.0677112	0.695119	0.0359961	0.1431	1.37839	2.38889	0.623357	0.106544	0.104954	1.29232	0	0.148274	0.0422544	1.36305	0.298283	0.090092	0.310717	3.64738	2.33164	0	0.0757316	0	0	6.4532	0.856822	0.0183032
CD163	174	0	52.5364	183.804	64.3549	74.1128	91.1463	211.13	185.676	240.906	335.114	226.902	110.081	150.536	139.395	62.5921	85.6898	36.5224	594.668	310.761	196.5	647.77	100.806	422.236	177.321	244.604	303.269	241.131	794.408	320.529	693.935	87.7707	221.833	171.069	214.503	794.921	201.876	171.263
TIGIT	0.389524	0	0.138472	0.226674	2.56757	1.14191	0.359521	0.158605	0.135502	0.510704	2.58348	0.659173	0.186206	0.966385	0.359961	0.20034	0.143582	0.367521	1.56564	0.905622	1.7055	23.4036	0.229153	7.11716	0.760579	2.39326	1.10791	1.62166	1.33847	2.30103	2.6789	0.141696	1.25714	0.324917	1.11342	1.62801	0.835924	1.17141
CSF1R	31.6683	18.4287	8.39142	38.0671	16.2171	12.1645	24.8695	33.5054	38.4373	97.6053	76.4774	41.5279	16.7416	55.7452	38.5158	22.2378	7.38012	8.72862	101.709	45.361	89.447	131.577	24.4777	183.942	54.3392	114.75	59.0388	53.1543	272.499	113.387	81.6569	18.2586	76.2011	44.5786	65.0141	86.5004	80.9174	24.8009
PDCD1	0.0779048	0	0.276945	0.0425014	1.19268	0.158598	0.140682	0.330428	0.187121	0.389108	2.9365	0.109862	0.0169278	0.813798	0.0899902	0	0.0574328	0.252671	1.02926	0.506083	1.91541	30.1651	0.0833283	7.69378	0.507053	0.824169	0.553954	0.653167	3.41789	1.54218	2.30683	0.0404846	0.272634	0.519867	0.290458	5.27633	4.82746	0.439278
SELL	2.92143	0	1.16317	4.74599	5.51613	3.85393	2.3447	7.99636	3.98762	3.7938	17.7153	4.13814	4.55358	4.44198	1.8718	0.887222	0.0717911	1.35523	7.49478	2.71687	4.2244	5.74184	5.08302	15.9477	4.3522	8.87566	9.84334	5.54065	2.10331	14.4182	15.8502	3.44119	4.99828	2.37189	2.5173	10.9057	4.47219	2.65397
GZMM	0.15581	0	0.0276945	0.0708357	0.16565	0.079299	0.046894	0.105737	0.109692	0.145915	0.353022	0.183104	0.084639	0.0339083	0.107988	0.17172	0.201015	0	0.246443	0.0799078	0.157431	2.87365	0.0416641	0.214174	0.190145	0.427934	0.213059	0.202707	0.19121	0.146874	0.297656	0.101212	0.0454389	0	0.0968192	0	0.355268	0.109819
LAYN	0.428476	0	1.27395	0.651688	1.14298	0.713691	1.46935	2.15439	0.877534	2.11577	4.30045	0.659173	0.338556	2.59398	1.40385	0.372061	0.516896	1.24038	3.26175	0.346267	3.80458	2.07753	0.479137	6.21104	1.69018	10.7459	1.4275	1.44147	1.24287	9.32652	3.00136	0.404846	1.92358	1.00724	1.83957	7.27702	7.6487	1.02498
ITGA1	282.911	17.2163	149.772	217.522	140.852	145.514	279.785	276.449	145.355	242.074	179.014	218.04	114.567	154.689	263.347	193.472	207.591	73.2974	185.63	248.966	229.718	205.528	279.9	316.384	309.281	261.864	191.775	149.778	37.0709	232.845	425.425	154.55	136.968	188.939	180.229	81.8714	215.606	327.445
LTB	0.233714	0	0.138472	0.283343	1.87184	1.98247	1.06293	1.69179	1.1808	1.39836	5.29533	0.842277	0.0507834	0.712073	0.989892	0.429301	0.24409	0.735042	3.72564	0.346267	1.46936	3.92604	0.249985	1.91109	0.992978	1.85438	1.49142	1.21624	0.430223	2.37447	1.51308	0.0202423	1.4389	0.747309	1.45229	0.333448	1.67185	1.1348

## Sheet: figure 7
ID	Patient	Stage	mRECIST	Immune cell	log2(Immune score)
P10_post-treatment	10	post-treatment	PR	Cytotoxic cells	5.23266
P10_post-treatment	10	post-treatment	PR	Tumor reactive T cells	7.84077
P10_pre-treatment	10	pre-treatment	PR	Cytotoxic cells	5.32861
P10_pre-treatment	10	pre-treatment	PR	Tumor reactive T cells	7.72481
P11_post-treatment	11	post-treatment	SD	Cytotoxic cells	4.04544
P11_post-treatment	11	post-treatment	SD	Tumor reactive T cells	8.17056
P11_pre-treatment	11	pre-treatment	SD	Cytotoxic cells	4.57358
P11_pre-treatment	11	pre-treatment	SD	Tumor reactive T cells	8.60061
P12_post-treatment	12	post-treatment	CR	Cytotoxic cells	6.12891
P12_post-treatment	12	post-treatment	CR	Tumor reactive T cells	8.73357
P12_pre-treatment	12	pre-treatment	CR	Cytotoxic cells	5.96999
P12_pre-treatment	12	pre-treatment	CR	Tumor reactive T cells	8.55689
P13_post-treatment	13	post-treatment	SD	Cytotoxic cells	6.27377
P13_post-treatment	13	post-treatment	SD	Tumor reactive T cells	9.27543
P13_pre-treatment	13	pre-treatment	SD	Cytotoxic cells	4.30911
P13_pre-treatment	13	pre-treatment	SD	Tumor reactive T cells	8.20828
P14_post-treatment	14	post-treatment	SD	Cytotoxic cells	3.99447
P14_post-treatment	14	post-treatment	SD	Tumor reactive T cells	7.48684
P14_pre-treatment	14	pre-treatment	SD	Cytotoxic cells	4.26411
P14_pre-treatment	14	pre-treatment	SD	Tumor reactive T cells	7.16659
P15_post-treatment	15	post-treatment	PR	Cytotoxic cells	4.45896
P15_post-treatment	15	post-treatment	PR	Tumor reactive T cells	7.78948
P15_pre-treatment	15	pre-treatment	PR	Cytotoxic cells	4.80164
P15_pre-treatment	15	pre-treatment	PR	Tumor reactive T cells	8.0108
P16_post-treatment	16	post-treatment	SD	Cytotoxic cells	4.0724
P16_post-treatment	16	post-treatment	SD	Tumor reactive T cells	8.04823
P16_pre-treatment	16	pre-treatment	SD	Cytotoxic cells	4.33785
P16_pre-treatment	16	pre-treatment	SD	Tumor reactive T cells	8.44474
P17_post-treatment	17	post-treatment	PR	Cytotoxic cells	4.29021
P17_post-treatment	17	post-treatment	PR	Tumor reactive T cells	8.13369
P17_pre-treatment	17	pre-treatment	PR	Cytotoxic cells	3.78289
P17_pre-treatment	17	pre-treatment	PR	Tumor reactive T cells	7.92097
P18_post-treatment	18	post-treatment	PR	Cytotoxic cells	5.64265
P18_post-treatment	18	post-treatment	PR	Tumor reactive T cells	8.38555
P18_pre-treatment	18	pre-treatment	PR	Cytotoxic cells	2.75958
P18_pre-treatment	18	pre-treatment	PR	Tumor reactive T cells	7.89706
P19_post-treatment	19	post-treatment	SD	Cytotoxic cells	5.22595
P19_post-treatment	19	post-treatment	SD	Tumor reactive T cells	8.6426
P19_pre-treatment	19	pre-treatment	SD	Cytotoxic cells	4.65595
P19_pre-treatment	19	pre-treatment	SD	Tumor reactive T cells	6.78848
P2_post-treatment	2	post-treatment	PR	Cytotoxic cells	4.01398
P2_post-treatment	2	post-treatment	PR	Tumor reactive T cells	8.24329
P2_pre-treatment	2	pre-treatment	PR	Cytotoxic cells	4.35038
P2_pre-treatment	2	pre-treatment	PR	Tumor reactive T cells	8.38708
P20_post-treatment	20	post-treatment	SD	Cytotoxic cells	4.3952
P20_post-treatment	20	post-treatment	SD	Tumor reactive T cells	8.70161
P20_pre-treatment	20	pre-treatment	SD	Cytotoxic cells	5.74283
P20_pre-treatment	20	pre-treatment	SD	Tumor reactive T cells	8.66608
P3_post-treatment	3	post-treatment	PR	Cytotoxic cells	5.18257
P3_post-treatment	3	post-treatment	PR	Tumor reactive T cells	8.53656
P3_pre-treatment	3	pre-treatment	PR	Cytotoxic cells	1.82073
P3_pre-treatment	3	pre-treatment	PR	Tumor reactive T cells	5.28499
P4_post-treatment	4	post-treatment	CR	Cytotoxic cells	7.29748
P4_post-treatment	4	post-treatment	CR	Tumor reactive T cells	9.74039
P4_pre-treatment	4	pre-treatment	CR	Cytotoxic cells	4.05962
P4_pre-treatment	4	pre-treatment	CR	Tumor reactive T cells	7.62545
P5_post-treatment	5	post-treatment	PR	Cytotoxic cells	4.17484
P5_post-treatment	5	post-treatment	PR	Tumor reactive T cells	8.3666
P5_pre-treatment	5	pre-treatment	PR	Cytotoxic cells	3.96929
P5_pre-treatment	5	pre-treatment	PR	Tumor reactive T cells	8.13355
P6_post-treatment	6	post-treatment	PR	Cytotoxic cells	5.59098
P6_post-treatment	6	post-treatment	PR	Tumor reactive T cells	9.29527
P6_pre-treatment	6	pre-treatment	PR	Cytotoxic cells	5.03292
P6_pre-treatment	6	pre-treatment	PR	Tumor reactive T cells	7.77552
P7_post-treatment	7	post-treatment	SD	Cytotoxic cells	4.55332
P7_post-treatment	7	post-treatment	SD	Tumor reactive T cells	8.56085
P7_pre-treatment	7	pre-treatment	SD	Cytotoxic cells	4.36143
P7_pre-treatment	7	pre-treatment	SD	Tumor reactive T cells	7.61445
P8_post-treatment	8	post-treatment	CR	Cytotoxic cells	5.50745
P8_post-treatment	8	post-treatment	CR	Tumor reactive T cells	8.76866
P8_pre-treatment	8	pre-treatment	CR	Cytotoxic cells	3.81272
P8_pre-treatment	8	pre-treatment	CR	Tumor reactive T cells	8.40459
P9_post-treatment	9	post-treatment	PR	Cytotoxic cells	4.30061
P9_post-treatment	9	post-treatment	PR	Tumor reactive T cells	8.09361
P9_pre-treatment	9	pre-treatment	PR	Cytotoxic cells	4.81631
P9_pre-treatment	9	pre-treatment	PR	Tumor reactive T cells	8.43123

## Sheet: figure 8
Patient	Stage	mRECIST	HLA genes																				log2(Immune score)
			HLA-DQB2	HLA-DRB1	HLA-DQA1	HLA-DRB5	HLA-DOA	HLA-DMA	HLA-DRA	HLA-C	HLA-E	HLA-F	HLA-H	HLA-A	HLA-DRB3	HLA-K	HLA-DPA1	HLA-B	HLA-DQA2	HLA-DOB	HLA-DMB	HLA-L	HLA class I	HLA class II
10	post-treatment	PR	297.574	445.888	220.951	24.978	1.14867	210.793	666.207	223.878	913.893	228.045	6.64428	386.63	142.413	1.39643	218.541	657.604	0.743259	1.80184	26.6897	0.945965	11.2408	11.1413
10	pre-treatment	PR	154.594	274.43	164.086	22.5772	0.619436	160.195	380.289	112.886	462.08	111.131	8.33012	193.593	83.5206	1.36792	136.14	401.724	0.677508	2.15512	20.222	1.09692	10.3367	10.4517
11	post-treatment	SD	0.573631	149.742	9.2259	0	2.86816	117.786	774.283	588.617	613.355	90.8728	43.2614	3313.01	29.8049	4.37394	177.778	1395.5	44.1218	0.262914	49.9776	3.53739	12.5636	10.4067
11	pre-treatment	SD	0.0486385	73.9305	2.44408	0.0486385	0.984929	51.0582	361.809	824.507	576.597	164.897	39.7376	2217.89	14.1903	3.98836	91.1485	1792.06	15.1144	1.10653	15.163	2.96695	12.4573	9.29473
12	post-treatment	CR	45.1883	327.114	500.009	30.6233	5.1406	89.6423	971.329	36.1066	917.059	175.123	54.4169	1621.42	113.167	5.23852	316.906	681.227	32.7774	8.00465	25.2379	2.61926	11.7708	11.268
12	pre-treatment	CR	30.6487	154.784	386.014	20.1544	3.67464	75.0654	557.181	38.351	659.59	164.91	25.4016	1231.44	68.39	2.55139	176.399	585.134	26.0916	3.96348	33.9704	2.21441	11.4044	10.5862
13	post-treatment	SD	0.248046	187.796	8.11112	0.520898	1.83554	71.6358	518.516	70.4452	410.095	83.17	2.48046	107.33	62.7558	0.173633	126.851	109.885	4.31601	1.90996	28.7486	1.48828	9.61851	9.98619
13	pre-treatment	SD	0.109862	71.74	3.07614	0.0366207	0.402828	20.2879	180.723	96.4224	358.224	83.9347	5.78608	90.2335	20.0682	0.98876	50.1704	127.623	0	1.13524	6.1889	2.23386	9.58204	8.47143
14	post-treatment	SD	4.10919	20.3435	24.0681	0	0.323877	13.6636	67.3664	316.914	333.087	41.6587	32.2662	271.652	4.67597	1.01212	17.3679	257.887	0	0.283392	3.25901	0.769208	10.2949	7.28966
14	pre-treatment	SD	2.11597	20.8043	18.8237	0	0.186206	10.6645	55.0322	439.158	333.85	62.9714	38.1214	406.098	2.23447	0.897173	11.8664	655.156	0.0677112	0.338556	2.72537	1.642	10.921	6.97567
15	post-treatment	PR	21.5986	107.1	146.48	1.02995	0.954218	65.2049	453.92	97.7846	613.017	117.111	47.6957	1449.2	26.2486	1.12083	85.6373	673.89	12.2988	1.16627	22.4771	2.0599	11.5521	9.88435
15	pre-treatment	PR	16.2929	102.929	88.2632	0.678165	0.525578	49.6078	381.332	89.45	439.773	114.796	60.3397	861.677	15.3774	2.72961	68.1556	586.935	13.0716	1.69541	13.8854	2.23795	11.0761	9.55615
16	post-treatment	SD	0.454884	120.869	2.63183	20.4698	1.03973	48.3476	283.88	271.793	630.209	261.721	19.3975	595.995	19.56	5.32864	72.0341	703.575	0.487375	0.909768	8.70778	3.73655	11.2835	9.18088
16	pre-treatment	SD	0.0359961	90.9081	3.88758	7.93713	1.22387	29.6248	246.537	117.059	592.837	219.126	10.2229	360.789	20.5898	1.47584	79.0294	518.002	1.78181	0.467949	11.0688	2.26775	10.8319	8.94864
17	post-treatment	PR	0.363072	148.448	7.23724	15.1764	2.85617	54.2914	638.281	12.054	616.327	86.871	1.88797	229.8	59.6406	0.290458	102.725	883.96	36.5977	0.895578	35.6295	3.5097	10.8421	10.1074
17	pre-treatment	PR	0.20034	31.9972	1.65996	7.06916	0.887222	12.2208	124.984	12.4783	437.601	71.0922	1.54548	216.225	10.6467	1.11618	27.2463	734.076	6.06745	0.17172	5.00851	4.37887	10.5309	7.84021
18	post-treatment	PR	1.64763	175.629	80.5964	15.0052	3.31487	163.331	1410.37	73.1429	1253.65	593.499	20.4188	804.552	63.3748	1.66724	220.841	355.927	99.9168	0.25499	42.9952	15.9271	11.6072	11.1537
18	pre-treatment	PR	0.301522	14.9182	0.832776	0.617403	0.0287164	3.86236	39.3559	21.1496	160.984	30.224	6.47555	115.354	1.36403	0.646119	5.85815	58.8399	3.93415	0.344597	1.20609	0.473821	8.62625	6.2021
19	post-treatment	SD	65.9544	118.262	219.054	1.29568	4.03333	77.323	530.728	17.9097	914.166	277.569	32.1413	997.612	80.5831	3.76166	124.845	224.174	20.9399	1.35838	21.7549	19.3934	11.2806	10.3074
19	pre-treatment	SD	5.28311	18.8814	23.1079	0.13782	0.298611	8.38407	74.8135	1.86057	219.157	31.9054	56.6901	218.698	6.54646	4.18055	18.6057	52.3487	2.52671	0.712072	1.97542	6.84507	9.21112	7.34228
2	post-treatment	PR	0.905622	47.7849	0.292995	0.266359	0.772442	17.4465	186.452	49.2498	656.762	182.776	32.6024	595.979	13.1049	1.09207	40.3534	279.198	13.8773	0.319631	8.41696	0.692534	10.8133	8.37066
2	pre-treatment	PR	0.272667	58.3117	0.116857	0.0779048	0.740095	25.3191	145.215	33.577	330.901	93.3299	18.6971	299.349	8.37476	0.272667	34.0444	198.073	6.23238	1.12962	7.47886	0.506381	9.9303	8.17149
20	post-treatment	SD	0.219639	77.8803	5.91195	5.32624	0.475884	20.884	198.7	15.5761	300.521	38.2355	5.23473	611.768	22.4398	3.02004	43.9827	203.514	1.29953	0.256245	8.96859	1.1348	10.2046	8.59747
20	pre-treatment	SD	0.898793	360.112	41.8084	21.3971	4.26202	100.302	1357.82	34.5166	520.387	77.2237	6.56699	757.929	93.7934	1.49316	135.761	380.624	16.0043	0.362417	58.5955	3.0443	10.7999	11.0981
3	post-treatment	PR	241.525	771.989	279.86	550.93	1.78422	58.2232	522.041	157.798	560.218	116.814	24.6117	523.51	35.7368	0.708439	120.33	997.981	26.842	0.839632	25.6612	4.9066	11.2213	11.3646
3	pre-treatment	PR	10.5615	54.9897	49.3856	7.46308	0.53885	1.77821	74.7924	24.7602	137.003	105.992	0	178.871	35.5911	0	50.8405	212.307	0	0	1.4549	0.0269425	9.36624	8.17191
4	post-treatment	CR	2.4974	255.989	91.7549	7.94479	7.69941	180.325	947.578	258.879	1548.14	530.414	4.56403	325.273	71.5576	1.02513	217.601	768.087	334.957	3.32078	84.5354	14.3301	11.7531	11.1077
4	pre-treatment	CR	0.193861	20.3	3.4895	0.221556	0.138472	6.39742	62.7003	271.572	314.831	22.571	1.44011	222.054	4.54189	0.553889	15.1766	639.161	9.36073	0.969306	2.29864	0.609278	10.5253	6.98628
5	post-treatment	PR	5.77048	41.2058	42.9349	0	0.624962	18.4155	145.616	37.4561	662.98	94.9526	7.79119	981.107	17.3323	1.89572	34.7479	172.281	0	0.833283	5.95797	1.45824	10.9373	8.29664
5	pre-treatment	PR	5.38351	51.7809	36.9762	0	0.665855	18.9981	128.128	28.1784	541.397	82.7502	8.50028	629.205	15.513	2.22424	36.5229	130.366	0	1.09087	5.9502	1.00587	10.4764	8.23845
6	post-treatment	PR	591.713	1657.15	1450.2	1076.36	9.1271	187.27	1716.55	935.462	1301.65	516.258	70.2326	1384.42	231.901	0.87317	379.368	2477.05	1.44979	5.74974	70.9245	7.43019	12.7087	12.8492
6	pre-treatment	PR	114.679	431.816	227.404	275.608	1.30863	55.8736	404.848	612.208	1048.16	307.711	43.3837	849.601	42.0585	1.68963	63.858	1509.02	0.215345	3.69399	12.7716	2.6007	12.0952	10.6752
7	post-treatment	SD	20.3032	130.418	77.8749	1.22538	0.570434	95.5161	422.375	329.267	531.434	117.193	29.4513	544.237	34.3951	0.232399	92.7484	572.885	5.17616	0.823961	26.8315	1.4789	11.0547	9.82855
7	pre-treatment	SD	12.2279	95.8249	27.0092	0.586812	0.76127	69.45	213.869	185.813	304.714	77.3324	44.566	265.049	15.7646	3.48916	45.4859	343.587	2.87062	0.919868	9.29384	2.15693	10.2618	8.95147
8	post-treatment	CR	428.679	1502.98	608.173	1070.01	6.00692	113.513	1286.97	707.802	844.17	140.743	3.53442	204.584	209.244	0.998512	277.856	397.566	37.1193	3.40762	59.99	5.262	11.171	12.4525
8	pre-treatment	CR	87.3635	355.285	82.596	296.761	0.719041	32.732	246.569	405.336	245.209	62.1346	3.095	82.7679	36.3897	1.48498	57.7578	149.123	7.11226	1.43808	10.3323	2.0946	9.89519	10.248
9	post-treatment	PR	23.1382	168.999	190.816	2.47149	1.10791	50.4312	448.895	7.58491	368.657	81.0265	2.04537	506.655	46.4256	1.00138	127.857	159.688	79.7907	1.66186	23.1382	2.83369	10.1427	10.187
9	pre-treatment	PR	8.51183	64.6714	84.2063	1.0045	0.462599	27.9146	255.553	6.04022	260.985	40.5105	2.36586	201.125	33.36	1.07059	68.4911	96.9608	25.0597	1.25563	13.1246	1.8504	9.25717	9.19134

## Sheet: figure 9
Patient	Type	Clonenumber	Rare (0 < X <= 1e-05)	Small (1e-05 < X <= 1e-04)	Large (1e-04 < X <= 0.01)	Hyperexpanded (0.01 < X <= 1)
11	Newly	10554	0.0113929	0.087707	0.889737	0.0111631
11	Overlap	2617	0.00270269	0.022342	0.286743	0.688212
13	Newly	4113	0.00489335	0.0514701	0.849923	0.0937137
13	Overlap	1848	0.00243807	0.0260624	0.646625	0.324874
14	Newly	8406	0.00800853	0.0150413	0.955731	0.0212194
14	Overlap	2786	0.00271762	0.0111774	0.72509	0.261015
15	Newly	22431	0.0311816	0.349913	0.582846	0.036059
15	Overlap	7905	0.0157043	0.184593	0.768902	0.0307999
16	Newly	16228	0.0214115	0.265891	0.712697	0
16	Overlap	4871	0.00780808	0.0875757	0.796295	0.108321
19	Newly	20695	0.024874	0.350638	0.597759	0.0267293
19	Overlap	3916	0.0057057	0.0759712	0.782343	0.13598
6	Newly	10477	0.0135767	0.115593	0.87083	0
6	Overlap	4152	0.0058365	0.0676099	0.562428	0.364126
7	Newly	15333	0.0172232	0.206385	0.776392	0
7	Overlap	5806	0.00839742	0.113435	0.725301	0.152866

[truncated: 3 more sheets: suppl figure 3, suppl table 2-3,  suppl table 7-8]
